# Supplementary material for: Effects of vitro sucrose on quality components of tea plants (Camellia sinensis) based on transcriptomic and metabolic analysis
Source: BMC Plant Biol. 2018 Jun 18;18:121. doi: 10.1186/s12870-018-1335-0 (PMC6007066; doi:10.1186/s12870-018-1335-0)
Supplement: Supplementary file 10 — Table S6. All expression data of contigs in Fig. 7. (XLSX 18 kb) [file 12870_2018_1335_MOESM10_ESM.xlsx]

## Sheet: GST
		All expression data of contigs related with GST in Fig.7.
geneID	geneLength	2ndDControl_RPKM	2ndDSuc_RPKM		2ndD Suc/Ck (log2 ratio)	14thDControl_RPKM	14thDSuc_RPKM		14thD Suc/Ck (log2 ratio)	Nr-Score	Nr-Evalue
Unigene24131_All	1035	0.7676	11.3162	14.7423	3.88	23.8591	11.063	0.463681	-1.1	355.5	8e-97
CL6402.Contig2_All	1383	49.5729	48.0131	0.968535	-0.05	38.2255	42.5524	1.11319	0.15	372.5	1e-101
CL4626.Contig2_All	1152	11.8682	13.6971	1.1541	0.21	28.1837	29.3481	1.04131	0.06	382.1	9e-105
Unigene28332_All	859	101.703	53.3271	0.524342	-0.93	33.7826	91.6566	2.71313	1.44	316.6	3e-85
CL9870.Contig1_All	943	0.3862	0.069	0.178664	-2.48	0.062	0.0547	0.882258	-0.18	250.4	3e-65
Unigene26140_All	1665	2.4853	1.4264	0.573935	-0.8	1.0882	0.8519	0.782852	-0.35	750	0
CL2399.Contig4_All	902	0.4037	7.8269	19.3879	4.28	4.9246	0.8291	0.168359	-2.57	312.8	5e-84
CL2399.Contig6_All	855	6.6209	6.0121	0.908049	-0.14	1.6406	4.0116	2.4452	1.29	317.4	1e-85
Unigene28059_All	1041	5.6287	21.1893	3.76451	1.91	15.7208	17.688	1.12513	0.17	381.7	1e-104
Unigene41832_All	1099	12.4405	7.5489	0.6068	-0.73	3.2175	1.5957	0.495944	-1.01	298.5	1e-79
Unigene16294_All	1019	2.7289	4.5976	1.68478	0.75	3.2407	2.961	0.913691	-0.13	186	8e-46
CL5786.Contig2_All	1068	60.1336	55.2287	0.918433	-0.12	51.8805	66.4761	1.28133	0.35	363.6	3e-99
CL741.Contig1_All	2486	1.1585	0.8114	0.700388	-0.51	0.4702	0.2697	0.573586	-0.8	430.6	6e-119
CL8904.Contig1_All	2117	2.7678	2.6587	0.960582	-0.06	1.4633	1.7176	1.17379	0.23	747.7	0
CL6776.Contig1_All	1025	12.499	8.6969	0.695808	-0.52	6.5575	7.4473	1.13569	0.18	344.7	1e-93
Unigene51402_All	815	0.2843	0.9581	3.37003	1.75	0.7171	1.1708	1.63269	0.7	310.5	2e-83
Unigene31063_All	1545	4.4996	4.38	0.97342	-0.04	2.9886	5.6919	1.90454	0.93	425.2	1e-117
Unigene62148_All	945	0.2802	0.3787	1.35153	0.43	0.3092	0.4366	1.41203	0.5	306.6	3e-82
CL10232.Contig1_All	892	4.268	6.091	1.42713	0.51	11.4995	12.4607	1.08359	0.12	328.9	6e-89
Unigene7990_All	1079	18.8993	53.0073	2.80472	1.49	158.849	137.906	0.868163	-0.2	370.5	2e-101
CL7270.Contig1_All	1933	87.1369	103.796	1.19118	0.25	92.0104	84.7573	0.921171	-0.12	882.5	0
CL10838.Contig2_All	927	58.7096	35.9033	0.611541	-0.71	17.1497	7.5947	0.442847	-1.18	361.7	9e-99

## Sheet: ABC
All expression data of contigs related with ABC in Fig.7.
geneID	protein Length	2ndDControl_RPKM	2ndDSuc_RPKM	2ndD Suc/Ck (log2 ratio)	14thDControl_RPKM	14thDSuc_RPKM	14thD Suc/Ck (log2 ratio)	Nr-Score	Nr-Evalue
CL230.Contig5_All	1112	0.1279	0.0168	-2.9	0.0226	0.0531	1.23	1707.2	0
CL230.Contig11_All	1093	0.1552	0.1291	-0.27	0.0211	0.0465	1.14	1547.3	0
CL4304.Contig3_All	1511	0.6782	0.8347	0.3	2.613	3.4266	0.39	2225.7	0
CL4304.Contig8_All	1366	0.8265	1.874	1.18	2.3169	3.417	0.56	2114.7	0
Unigene40863_All	1495	0.0258	0.1331	2.27	0.1708	0.191	0.16	2063.1	0
CL11884.Contig5_All	1470	0.2155	0.2056	-0.06	0.1175	0.1185	0.01	2277.3	0
CL10931.Contig4_All	1505	6.4083	9.8916	0.62	10.2471	11.3092	0.14	2415.6	0
CL4667.Contig1_All	1491	2.9202	3.4504	0.24	2.1209	2.6109	0.3	2231.1	0
CL4667.Contig2_All	1497	7.7219	7.8375	0.02	5.1654	6.8245	0.4	2280.8	0
CL1473.Contig1_All	1460	0.364	0.4541	0.31	1.0629	2.2195	1.06	2113.6	0
CL367.Contig9_All	1524	0.2117	0.1561	-0.43	0.222	0.3814	0.78	1966.8	0
CL367.Contig10_All	1444	19.6192	11.6112	-0.75	9.5522	7.9605	-0.26	2010.7	0
CL10953.Contig1_All	668	0	0	0	0	0	0	1147.5	0
CL5552.Contig1_All	1443	2.4584	2.0088	-0.29	1.7238	2.0355	0.24	2002.2	0
Unigene16991_All	499	13.8567	7.8901	-0.81	5.5566	7.9795	0.52	674.5	0

## Sheet: MATE
All expression data of contigs related with MATE in Fig.7.
geneID	protein Length	2ndDControl_RPKM	2ndDSuc_RPKM	2ndD Suc/Ck (log2 ratio)	14thDControl_RPKM	14thDSuc_RPKM	14thD Suc/Ck (log2 ratio)	Nr-Score	Nr-Evalue
CL10462.Contig1_All	494	25.6516	20.815	-0.3	23.5168	28.5566	0.28	702.6	0
CL10462.Contig2_All	512	38.2411	27.1553	-0.5	21.3745	20.6696	-0.05	720.7	0
CL6228.Contig1_All	476	0.0527	0.3797	2.85	0.2326	0.0684	-1.76	827.4	0
CL9682.Contig2_All	410	1.8506	2.9025	0.65	2.3432	1.9804	-0.24	690.6	0
CL2279.Contig2_All	480	15.4145	25.9028	0.75	26.3765	32.5558	0.3	780.8	0
CL8426.Contig1_All	479	3.175	3.273	0.04	3.038	3.3382	0.14	749.6	0
CL8426.Contig3_All	502	17.0411	7.7789	-1.1	4.2335	4.7878	0.18	752.3	0
CL10710.Contig1_All	507	0.5538	0.755	0.45	0.41	0.4314	0.07	833.6	0
Unigene47970_All	512	63.7488	27.8388	-1.19	16.8544	48.8	1.53	758.1	0
CL6990.Contig1_All	465	3.3859	3.3466	-0.02	3.3306	4.3107	0.37	631.3	1e-179
CL6990.Contig3_All	279	2.5617	2.3239	-0.14	2.6441	2.7324	0.05	409.8	2e-113
CL315.Contig4_All	471	0.5825	0.1908	-1.6	0.0686	0.0605	-0.18	748	0
Unigene16334_All	488	12.218	3.4007	-1.8	3.2278	1.5423	-1.07	765.4	0
Unigene46841_All	555	3.534	1.5594	-1.18	1.9101	5.1409	1.43	416	4e-115
CL7520.Contig2_All	442	0.5684	1.3183	1.21	0.3814	0.7439	0.96	526.2	5e-148
Unigene16603_All	815	1.9903	3.7125	0.9	4.4105	4.3034	-0.06	173.3	4e-42
CL5789.Contig1_All	490	29.7843	24.1526	-0.3	19.7555	23.608	0.26	715.3	0
Unigene48963_All	491	0.605	0.3902	-0.63	0.9012	1.1782	0.39	724.2	0
CL9446.Contig2_All	553	0.2444	0.2252	-0.12	0.6069	0.7616	0.32	781.9	0
Unigene46404_All	566	0.1397	0.2574	0.88	0.2312	0.3536	0.61	783.5	0
CL2817.Contig2_All	572	0.6111	1.8316	1.59	2.0229	1.2853	-0.65	755.7	0
